# Supplementary material for: Nucleoside Analog 2′,3′-Isopropylidene-5-Iodouridine as Novel Efficient Inhibitor of HIV-1
Source: Pharmaceutics. 2023 Sep 27;15(10):2389. doi: 10.3390/pharmaceutics15102389 (PMC10610023; doi:10.3390/pharmaceutics15102389)
Supplement: Supplementary file 1 [file pharmaceutics-15-02389-s001.zip]

Archive with 1 entries (1 files):
- pharmaceutics-2602910-supplementary.pdf
